# Supplementary material for: Genomic evidence indicates small island-resident populations and sex-biased behaviors of Hawaiian reef Manta Rays
Source: BMC Ecol Evol. 2023 Jul 8;23:31. doi: 10.1186/s12862-023-02130-0 (PMC10329317; doi:10.1186/s12862-023-02130-0)
Supplement: Supplementary file 2 — Additional file 2 Supplementary tables S1-S6. [file 12862_2023_2130_MOESM2_ESM.xlsx]

## Sheet: Table_S1
Table S1. Read stats of 46 Mobula alfredi eZRAD libraries
Population	LibraryID	Raw reads (R1+R2)	Cleaned & Mated Pairs	Excluded Flag	Alignments properly paired	Properly paired %of input
Hawaii Island	K26	4811238	2403872		1366047	0.568269
Hawaii Island	K27	7162182	3579287		1758982	0.491434
Hawaii Island	K28	7948432	3972877		2427952	0.611132
Hawaii Island	K29	4405114	2200382		1343556	0.610601
Hawaii Island	K30	9821740	4905830		2672386	0.544737
Hawaii Island	K31	95236	47412	excluded	na	na
Hawaii Island	K32	7721060	3859429		2346582	0.608013
Hawaii Island	K33	6272346	3135252		1821773	0.581061
Hawaii Island	K34	6198014	3098493		1790077	0.577725
Hawaii Island	K35	11328028	5663091		4025902	0.710902
Hawaii Island	K36	8391342	4193776		2699769	0.643756
Hawaii Island	K37	873656	429985		217180	0.505087
Hawaii Island	K38	256558	128166		76602	0.597678
Hawaii Island	K39	7768138	3880389		2377318	0.612649
Hawaii Island	K40	3670580	1833343		861382	0.469842
Hawaii Island	K41	6751148	3373646		1619275	0.479978
Hawaii Island	K42	5002498	2499435		1168433	0.467479
Hawaii Island	K43	312680	149314	excluded	na	na
Hawaii Island	K44	305606	142258	excluded	na	na
Hawaii Island	K45	5364584	2681580		1270157	0.47366
Hawaii Island	K46	5701132	2849522		1393318	0.488966
Maui Nui	M01	57136	27977	excluded	na	na
Maui Nui	M02	5958540	2971392		1901356	0.639887
Maui Nui	M03	758676	376164		165780	0.440712
Maui Nui	M04	7344542	3671267		2537735	0.691242
Maui Nui	M05	8454858	4225456		2774179	0.65654
Maui Nui	M06	7338318	3666538		2259941	0.616369
Maui Nui	M07	4710756	2352665		1080360	0.459207
Maui Nui	M08	10122	5036	excluded	na	na
Maui Nui	M09	12037638	6016099		3894671	0.647375
Maui Nui	M10	9872	4908	excluded	na	na
Maui Nui	M11	4414420	2206337		1281672	0.580905
Maui Nui	M12	9513414	4755480		3330788	0.70041
Maui Nui	M13	96112	47983	excluded	na	na
Maui Nui	M14	10545990	5272113		3576680	0.678415
Maui Nui	M15	11721642	5858952		3749880	0.640026
Maui Nui	M16	10975038	5486360		2954134	0.538451
Maui Nui	M17	7386202	3691565		2036123	0.551561
Maui Nui	M18	323964	161903		100932	0.62341
Maui Nui	M19	184872	86385	excluded	na	na
Maui Nui	M20	12895766	6446212		3925450	0.608955
Maui Nui	M21	10508136	5252501		3054177	0.581471
Maui Nui	M22	16825862	8408542		3531258	0.419961
Maui Nui	M23	6605228	3300434		1509593	0.457392
Maui Nui	M24	4362250	2178769		1431189	0.65688
Maui Nui	M25	5246256	2621165		1370853	0.522994
	TOTAL	268446922	134119542		77726182	0.579529
	MEAN	5.8358e+06	2.91564e+06		1.94315e+06	0.666459
	STDEV	4.20573e+06	2.10305e+06		1.17006e+06
	MIN	9872	4908		4173
	MAX	16825862	8408542		4025902
	COUNT	46	46		40

## Sheet: Table_S2
Table S2. Gene Annotation results from Blast2Go analysis on 10 outlier SNPs across two Hawaiian populations of Mobula alfredi.
GO Result	Contig Name	Description	Query (contig)Length	#Hits	e-Value	sim mean	#GO	GO Names	GO IDs	Position of Outlier SNP on contig	ezRAD Contig Sequence
BLAST-hit, mapped	14865_239	RNA-directed dna polymerase from mobile element jockey-like	234	20	2.6906e-27	72.34	5	P:RNA-dependent DNA biosynthetic process; P:nucleic acid phosphodiester bond hydrolysis; F:RNA-directed DNA polymerase activity; F:endonuclease activity; F:metal ion binding	P:GO:0006278; P:GO:0090305; F:GO:0003964; F:GO:0004519; F:GO:0046872	202	GATCTTTCAAGAATCGATAGATTCTGGCATTGTACCGGATGACTGGAAAATTGCAAATGTTACTCTGCTATTTAAGAAGGGTGGGAGGCAGCAGAAAGGAAACTATAGACCTGTTAGCCTGACATCAGTGGTTGGGAAGTTGTTGGAATTGATTGTTAGGGATGAGATTACGGAGTACCTGGAGGCACATGACAAGACAGGCAAAAGCCAGCATAGTTTACTGAAAGGAAGATC
BLAST-hit, mapped	172876_236	Reverse transcriptase domain	234	20	3.32373e-23	71.31	5	P:RNA-dependent DNA biosynthetic process; P:nucleic acid phosphodiester bond hydrolysis; F:RNA-directed DNA polymerase activity; F:endonuclease activity; F:metal ion binding	P:GO:0006278; P:GO:0090305; F:GO:0003964; F:GO:0004519; F:GO:0046872	90	GATCTTCTTTTCAGGAAACCATGCTGGCTTTGGCCTATCTTGTCATGTGCCTCCAGGTACTCCGTAATCTCATCCCTAACAATCGATTCCAACAACTTCCCAACCACTGATGTCAGGCTAACAGGCCTATAGTTTCCTTTCTGCTGCCCCCCACCCTTCTTAAATAGCAGAGTAACATTTGCAATTCCCCAGTCATCTGGTACAATGCCAGAATCTATCAATTCTTGAAAGATC
BLAST-hit, mapped	319152_239	E3 ubiquitin-protein ligase TRIM39-like	223	20	6.23177e-28	74.39	7	P:RNA-dependent DNA biosynthetic process; P:biosynthetic process; F:catalytic activity; F:RNA-directed DNA polymerase activity; F:transaminase activity; F:transferase activity; F:pyridoxal phosphate binding	P:GO:0006278; P:GO:0009058; F:GO:0003824; F:GO:0003964; F:GO:0008483; F:GO:0016740; F:GO:0030170	70	GATCAAGCATACTTTCTTCAGCCAATGATTGGTGTGTCAAGGCCGACCTGGACGGGAAAGGCAGTTTCCCGGAGCAAATAGCTTTCACCACATTGCGTCCAGATATAATCGTATGGTCTGACACCAGTAGAGAAGCGGTTATTGGTGAACTCAAAGTCCCCTGGGAAGACAACATCGATGAAGCCCATGAGCACAAGTTAACCAAGTATGCAGAATTAAGATC
BLAST-hit, mapped	472130_310	Hypothetical protein AWC38_SpisGene6395	307	20	4.67989e-23	63.99	2	C:membrane; C:integral component of membrane	C:GO:0016020; C:GO:0016021	214	GATCGCTCCCTACGCGACTCCCTTGTCCATTCATCCCCCCCATCCCTCCCCACCGATCTCCCTCCTGGCACTTATCCTTGTAAGCGGAACAAGTGCTACACATGCCCTTACACTTCCTCCCTTACCACCATTCAGGGCCCCAGACAGTCCTTCCAGGTGAGGCGACACTTCACCTGTGAGTCGGCTGGGGTGATATACTGCGTCCGGTGCTCCCGATGTGGCCTTCTATATATTGGCGAGACCCGACGCAGACTGGGAGATCGCTTTGCTGAACACCTACGCTCTGTCCGCCAGAGAAAGCAGGATC
BLAST-hit, unmapped	340317_220	Unnamed protein product, partial	220	2	0.000135985	65.97				199	GATCTGGAATTGAAAGCTGTGAAACAATTTTACTTAAGTTCATTATTAGGAGCTTCTTTACCTGTACAACTAGCCAAAATTTCTATTTTAAATATAAATCCTATGATTAAGCAGTCATTACAAATTTGGTACCAGTTTCGTAAGTTTTTTAATCTTAAAAAATTTAACCTTCTTAGTTTAATTTATCGAAACTATTTATTTAAACCTTCACTTAGTGATC
BLAST-hit, unmapped	351955_241	endonuclease/exonuclease/phosphatase family protein	237	2	3.85076e-15	75.32				156	GATCCCTTCCTGTTTCTAACTTCCACCCACAGAGACTCAGTAGACAATCCCTCCATGACTTCGTCCTTTTCTGCATCCATGACGCTATCTCTGATCAGCAGTGCCACGCCCCCACCTCTTTTGCCTCCCTCCCTGTCCTTTCTGAAACATCTAAAGCCTGGCATCCTAAGTAACCATTCCTGCCCCTGAGCCATCCAAGTCTCTGTAATGGCCACATCATAGCTCCAAGTACTGATC
BLAST-hit, unmapped	612836_242	RNA-directed DNA polymerase from mobile element jockey-like	238	20	6.5354e-27	68.23				215	GATCTCATTGAAACCTTTCAAATGTTGAAAGGCCTAGACAGAGTAGATGTGGAAAGGATGTTTACCATGGTGGGAGAGTCTAGGACAAGAGGGCACAGCCTCAGGATAGAGGGGCATCCATTTAAAACAGAGATGCAGAGAAATTTCTTTAGCCAGAGGGTGGTGAATTTGTGGAATTTATTACCACAGGCAGCTGTAGAGGCCAGGTCATTGGGTGTTTTTAAGGCAGAGCTTGATC
No Blast Hits	116110_238	NA	231	0						177	GATCCCCCCGCAGGGCAACGGCAAAACAGCCTGACTTACCCCACAGAGGCAAGGACAAGACAAGACAAGACCCCCACAGGGCAGCAGCAAAACGGCCTGACTTACCCCACGGAGGCGAGGACAAGAAGAGACAAACACCAAAGAACGACAGACAGTTCCATATCTGCTTTGGGGTAGCTCCGAATCTCAGTTTGGCCAGCAACCTCAGCTGGCTACGGAAACAGCCGGATC
No Blast Hits	748653_219	NA	212	0						162	GATCAGTCTTAAGTGAAGCAGAGTTCAGTTCAGTTTAGTGCAGTTCGAAGTAGTCGCTGTTGTTGTACCGTTGGGGGAGAGAGAGAGAGAGAGATGCAGTTGGTTTCAGGCAGACCTTTTGATGTCTTCGCAGTTGGTTTCGGGCAGACCTTTTGATGTCTTCTAATCCCGCTGTGGTCACCGACTGTGACCCCTCCGTTCCGGATACGATC
No Blast Hits	817693_228	NA	228	0						211	GATCGTATCTGGAACGGAGGGGTCACAGTCGGTGACCTCAGAAGACATTACAAAGGGCTCGCCAGAAAGCTAACTGCGAGGAATATCGAAGGTCTGTTTGGAATCTGTTTTGAATATTCATTCGCTTTCGCTCTCTCTCTCTTCTCCCCACCCCAACGGCACAACAGCGATTACTGTGAACTGAACTGAACTAAATTGAACTGAACTTTGCGTCACTTGAAACTGATC

## Sheet: Table_S3
Table S3. Review of observations of Mobula alfredi movements across their distributional range, with a focus on records of animals traversing deep water. Island land area (km2) is provided as a proxy for island size.
Geography	Ocean	Region	From	To	Max Linear Distance (km)	Max Bottom Depth Crossed (m)	Island land area (km2)	References
Island-associated	Pacific	Hawaii Island, Hawai'i	West Hawaiʻi Island	West Hawaiʻi Island	54	300	11,822 (Nunn et al)	Clark 2010
Island-associated	Pacific	Maui Nui, Hawai'i	Olowalu	Penguin Bank	85	80	1,888 (Maui); 4556 (Maui Nui)	Deakos unpublished data
Island-associated	Pacific	French Polynesia	Bora Bora	Maupiti	50	>3000	29 (Bora Bora); 11 (Maupiti)	Carpentier et al. 2019
Island-associated	Pacific	Japan, Yap, Pohnpei	Yaeyama Islands	Kerama Island	350	900	84 (Bonin Islands)	Homma et al. 1999
Island-associated	Pacific	Guam	Guam	Rota	75	<800	543 (Guam); 33 (Rota)	Julie Hartup unpublished data
Island-associated	Pacific	New Caledonia	Ouvea	Touho, Grande Terre	~130	>2000	46 (Ouvea); 16,372 (Grande Terre)	Lassauce unpublished data, reported in Lassauce et al. 2022
Island-associated	Indian	Indonesia			450	<700	4738 (Lombok); 5780 (Bali); Komodo (390)	Germanov et al. 2014, 2022
Island-associated	Indian	Raja Ampat, West Papua	Dampier Strait	NW Waigeo Island	150	< 100	8034 (Raja Ampat)	Setyawan et al. 2018, 2022
Island-associated	Indian	Chagos	Colvocoresses Reef	Egmont Atoll	241	>1000	0 (Colvocoresses Reef); 4 (Egmont Atoll)	Andrzejaczek et al. 2020
Island-associated	Indian	Seychelles	D'Arros Island	St. Joseph Atoll	5	<100	1.71 (D'Arros Island), 1.63 (St. Joseph Atoll), [all Seychelles (458)]	Peel et al. 2019
Island-associated	Indian	Seychelles	D'Arros Island	St. Francois Atoll	323	>1,500	1.71 (D'Arros Island), 0.5 (St. Francois Atoll)	Peel et al. 2020
Continental	Pacific	E Australia	Lady Elliot Island	Byron Bay	500			Couturier 2011
Continental	Pacific	E Australia			520	>4000		Jaine et al. 2014
Continental	Pacific	E Australia	North Stradebrook Island	Yongala	1150	<1000		Armstrong et al. 2019
Continental	Red Sea	Northern Farasan Banks			<200	<100		Braun et al. 2015

## Sheet: Table_S4
Table S4. Estimates of effective population size (Ne), population census size (Nc) and Ne/Nc ratio in populations of Mobula alfredi. Minimum photo-identification catalog sizes are used as minimum Nc estimates. Ne/Nc ratios are calculated using the mean Ne and lower and upper 95% CI (parentheses).
Location	Ne (95% CI)	Catalog Size (Nc)	Ne/Nc ratio (95% CI)	Genetic Sample Size	Markers (n)	References
Mozambique	375 (369-380)	1209	0.31 (0.31-0.31)	114	SNPs (3057)	Ne (Venables et al. 2020), catalog size (Marshall and Holmberg 2019)
Yaeyama Island, Japan	89 (45-378)	305	0.29 (0.15-1.24)	unknown	Microsats (10)	Ne (Kashiwagi 2014), catalog size (Kashiwagi 2014)
Hawaii Island, Hawaii, USA	104 (99-110)	318	0.33 (0.31-0.35)	18	SNPs (2038)	Ne (current study), catalog size (MantaPacific.org)
Maui Nui, Hawaii, USA	129 (122-136)	600	0.22 (0.20-0.23)	20	SNPs (2038)	Ne (current study), catalog size (HamerinHawaii.org)

## Sheet: Table_S5
Table S5. Evanno table output generated from STRUCTURE HARVESTER (Earl & von Holdt 2012). A) all loci, 2048 snps, B) neutral loci, 2038 snps, C) outlier loci, 10 snps
Dataset	K	Mean LnP(K)	Stdev LnP(K)	Ln'(K)	|Ln''(K)|	Delta K
A)	1	-76641.2	6.5842	--	--	--
	2	-76418.4	16.5784	222.86	1180.2	71.1891
	3	-77375.7	791.098	-957.34	1309.29	1.09923
	4	-77023.8	539.31	351.95	23.2	0.043018
	5	-76648.6	446.808	375.15	--	--
B)	1	-76338.6	4.9607	--	--	--
	2	-76119.2	11.955	219.35	962.26	80.49
	3	-76862.2	625.381	-742.91	2197.45	3.51378
	4	-79802.5	466.926	-2940.36	6401.08	1.34281
	5	-76341.8	543.239	3460.72	--	--
C)	1	-305.45	0.178	--	--	--
	2	-369.88	61.139	-64.43	78.89	1.29034
	3	-355.42	63.3588	14.46	67.52	1.06568
	4	-408.48	48.6791	-53.06	61.56	1.26461
	5	-399.98	35.8032	8.5	--	--

## Sheet: Table_S6
Table S6. Results of the analysis of molecular variance (AMOVA) of all nuclear loci (2048 SNPs) in Hawaiian populations of Mobula alfredi. Bolded values denote significance at P < 0.05.
Source of Variation	F-statistic	% variation	F-value	Std. Dev.	P-value
Within Individual	FIT	1.364	-0.364	0.005	--
Among Individual	FIS	-0.368	-0.369	0.005	1
Among Population	FST	0.003	0.003	0.001	0.026
