# Supplementary material for: Genomic evidence indicates small island-resident populations and sex-biased behaviors of Hawaiian reef Manta Rays
Source: BMC Ecol Evol. 2023 Jul 8;23:31. doi: 10.1186/s12862-023-02130-0 (PMC10329317; doi:10.1186/s12862-023-02130-0)
Supplement: Supplementary file 4 — Additional file 4 Mitogenome Assembly & Alignment Summary Tables [file 12862_2023_2130_MOESM4_ESM.xlsx]

## Sheet: A Mitogenome Assembly Stats
Summary statistics for assembly and alignment of 34 Mobula alfredi mitogenomes from the Hawaiian Islands. Table includes reads assembled, %GC content, %HQ (high-quality bases), %MQ (medium-quality), %LQ (low-quality), % Identical sites, pairwise identity, ambiguities (Ns), mean coverage, post-trim length, called sites and % called sites.
Population	SampleID	Reads Assembled	% GC	% HQ	% MQ	% LQ	% Identical Sites	% Pairwise Identity	Ambiguities (sites <4x coverage)	Mean Coverage	Post-Trim Length	Called Sites	% Sites Called
Hawaii Island	K26	4459	0.394	0.652	0.048	0.3	0.939	0.996	9636	32.7892	18166	8530	0.469559
Hawaii Island	K27	3058	0.392	0.682	0.063	0.255	0.96	0.987	10040	17.4986	18166	8126	0.447319
Hawaii Island	K28	4352	0.393	0.701	0.053	0.246	0.947	0.992	8335	27.9012	18168	9833	0.541226
Hawaii Island	K29	3236	0.395	0.754	0.034	0.212	0.961	0.995	7729	22.9382	18164	10435	0.574488
Hawaii Island	K30	6705	0.393	0.976	0.004	0.02	0.936	0.988	700	45.0073	18159	17459	0.961452
Hawaii Island	K32	9221	0.394	0.966	0.011	0.023	0.913	0.996	964	68.5019	18166	17202	0.946934
Hawaii Island	K33	7171	0.392	0.968	0.009	0.023	0.924	0.994	943	53.1273	18166	17223	0.94809
Hawaii Island	K34	6353	0.393	0.962	0.009	0.029	0.932	0.994	1216	46.1287	18167	16951	0.933065
Hawaii Island	K35	4919	0.394	0.883	0.036	0.082	0.955	0.991	4781	30.6393	18166	13385	0.736816
Hawaii Island	K36	3749	0.402	0.812	0.042	0.146	0.955	0.992	7611	24.4634	18166	10555	0.58103
Hawaii Island	K39	5865	0.396	0.976	0.003	0.02	0.95	0.996	583	39.3507	18166	17583	0.967907
Hawaii Island	K40	4107	0.39	0.932	0.02	0.048	0.946	0.992	2159	29.4712	18165	16006	0.881145
Hawaii Island	K41	9309	0.394	0.979	0.003	0.017	0.896	0.989	550	68.7228	18166	17616	0.969724
Hawaii Island	K42	4979	0.393	0.966	0.012	0.022	0.929	0.988	1120	34.8765	18166	17046	0.938346
Hawaii Island	K45	8619	0.393	0.979	0.009	0.012	0.901	0.99	706	64.3291	18166	17460	0.961136
Hawaii Island	K46	6528	0.393	0.967	0.008	0.025	0.932	0.986	859	45.6353	18166	17307	0.952714
Maui Nui	M03	27434	0.389	0.994	0.004	0.003	0.614	0.991	71	214.485	18166	18095	0.996092
Maui Nui	M04	30806	0.393	0.719	0.047	0.234	0.901	0.997	7933	248.219	18166	10233	0.563305
Maui Nui	M05	9182	0.395	0.719	0.036	0.245	0.934	0.996	8135	68.7439	18174	10039	0.552383
Maui Nui	M06	6467	0.396	0.76	0.037	0.203	0.951	0.996	8279	47.9432	18166	9887	0.544259
Maui Nui	M07	32101	0.398	0.938	0.024	0.038	0.857	0.995	2735	259.575	18166	15431	0.849444
Maui Nui	M09	45143	0.393	0.98	0.008	0.012	0.855	0.997	786	366.657	18166	17380	0.956732
Maui Nui	M11	3171	0.393	0.683	0.055	0.262	0.958	0.995	9728	22.2537	18164	8436	0.464435
Maui Nui	M12	6616	0.397	0.624	0.037	0.339	0.94	0.996	10450	46.6523	18171	7721	0.424908
Maui Nui	M14	5872	0.391	0.672	0.041	0.287	0.945	0.994	9548	39.2565	18164	8616	0.474345
Maui Nui	M15	8616	0.396	0.67	0.029	0.301	0.918	0.996	9087	61.2253	18166	9079	0.49978
Maui Nui	M16	14059	0.391	0.985	0.003	0.012	0.873	0.992	352	104.978	18165	17813	0.980622
Maui Nui	M17	21409	0.392	0.994	0.002	0.004	0.819	0.994	207	162.726	18167	17960	0.988606
Maui Nui	M20	12670	0.389	0.99	0.007	0.003	0.896	0.992	348	91.0092	18166	17818	0.980843
Maui Nui	M21	9362	0.393	0.968	0.011	0.02	0.913	0.992	1154	67.4252	18166	17012	0.936475
Maui Nui	M22	16845	0.39	0.99	0.002	0.008	0.853	0.99	262	124.974	18167	17905	0.985578
Maui Nui	M23	2802	0.397	0.816	0.03	0.154	0.966	0.98	5624	16.3468	18166	12542	0.690411
Maui Nui	M24	5366	0.388	0.666	0.037	0.298	0.932	0.996	8357	40.8531	18166	9809	0.539965
Maui Nui	M25	22389	0.389	0.993	0.002	0.005	0.776	0.995	162	174.256	18165	18003	0.991082
	AVERAGE	10968.8	0.393265	0.862235	0.0228235	0.114941	0.908147	0.992647	4151.47	82.6164	18166.1	14014.6	0.771477
	MIN	2802	0.388	0.624	0.002	0.003	0.614	0.98	71	16.3468	18159	7721	0.424908
	MAX	45143	0.402	0.994	0.063	0.339	0.966	0.997	10450	366.657	18174	18095	0.996092

## Sheet: B Haplotypes at 9 Variant Sites
Mitogenome Haplotypes at 9 variant sites mapped to OP562409 reference mitogenome
		Variant Sites - Position along reference mitogenome
Population	SampleID	1536	10324	12049	12321	14931	16700	16701	16891	18014	Mitochondrial Haplotype
	Reference OP562409	C	G	A	A	G	T	C	G	C	CGAAGTCGC
Hawaii Island	K26	N	G	A	A	N	N	N	N	T	NGAANNNNT
Hawaii Island	K27	N	G	A	A	G	N	N	N	T	NGAAGNNNT
Hawaii Island	K28	N	G	N	A	G	N	N	N	T	NGNAGNNNT
Hawaii Island	K29	C	N	A	G	G	T	C	G	T	CNAGGTCGT
Hawaii Island	K30	C	G	A	A	G	T	C	G	T	CGAAGTCGT
Hawaii Island	K32	C	G	A	A	G	T	C	G	T	CGAAGTCGT
Hawaii Island	K33	C	G	A	G	G	T	C	G	T	CGAGGTCGT
Hawaii Island	K34	C	G	A	G	G	T	C	G	T	CGAGGTCGT
Hawaii Island	K35	N	G	A	A	G	N	N	G	T	NGAAGNNGT
Hawaii Island	K36	N	G	A	N	G	N	N	N	T	NGANGNNNT
Hawaii Island	K39	C	G	A	A	G	T	C	G	T	CGAAGTCGT
Hawaii Island	K40	C	G	A	G	G	T	C	G	T	CGAGGTCGT
Hawaii Island	K41	C	G	A	G	G	T	C	G	T	CGAGGTCGT
Hawaii Island	K42	C	G	A	A	G	T	C	G	T	CGAAGTCGT
Hawaii Island	K45	C	G	A	A	G	T	C	G	T	CGAAGTCGT
Hawaii Island	K46	C	G	A	G	G	T	C	G	T	CGAGGTCGT
Maui Nui	M03	C	G	A	A	G	T	C	G	C	CGAAGTCGC
Maui Nui	M04	N	A	A	A	A	C	C	A	T	NAAAACCAT
Maui Nui	M05	N	A	A	A	A	C	C	A	T	NAAAACCAT
Maui Nui	M06	N	G	A	G	N	N	N	A	T	NGAGNNNAT
Maui Nui	M07	N	G	A	G	G	N	N	A	T	NGAGGNNAT
Maui Nui	M09	T	A	A	A	A	C	C	A	T	TAAAACCAT
Maui Nui	M11	N	A	A	N	A	C	T	A	T	NAANACTAT
Maui Nui	M12	N	A	A	A	A	N	N	A	T	NAAAANNAT
Maui Nui	M14	N	A	A	A	N	C	C	A	T	NAAANCCAT
Maui Nui	M15	N	A	A	N	A	C	C	A	T	NAANACCAT
Maui Nui	M16	T	G	G	A	G	T	C	A	T	TGGAGTCAT
Maui Nui	M17	T	A	A	A	A	C	C	A	T	TAAAACCAT
Maui Nui	M20	T	A	A	A	A	C	T	A	T	TAAAACTAT
Maui Nui	M21	T	A	A	A	A	C	C	A	T	TAAAACCAT
Maui Nui	M22	C	G	A	A	G	T	C	G	T	CGAAGTCGT
Maui Nui	M23	C	G	A	A	G	T	C	G	T	CGAAGTCGT
Maui Nui	M24	T	G	A	A	G	T	C	A	T	TGAAGTCAT
Maui Nui	M25	T	A	A	A	A	C	C	A	C	TAAAACCAC

## Sheet: C Coverage Summary Stats
Coverage stats for mitogenome variant sites with two minimum coverage thresholds							Summary table of coverage stats across 9 mitogenome variant sites
		Min 1x coverage		Min 4x coverage				Coverage Minimum Threshold
Population	SampleID	N_SITES called	MEAN_DEPTH	N_SITES called	MEAN_DEPTH			1x	4x
Hawaii Island	K26	7	9.85714	4	15.25		Grand Mean Depth	88.5	91.5
Hawaii Island	K27	7	11.7143	5	15.8		Min sites called across individuals	8.7	9.5
Hawaii Island	K28	8	15	4	27.75		Max sites called across individuals	562.8	562.8
Hawaii Island	K29	9	8.66667	8	9.5		Mean calls per individual	8.47059	7.8
Hawaii Island	K30	9	40.7778	9	40.7778		Total Allele calls (of 306 possible)	288	265
Hawaii Island	K32	9	37.1111	9	37.1111		Total Alleles calls %	0.941	0.866
Hawaii Island	K33	9	31.5556	9	31.5556		Missing Alleles %	0.0588235	0.133987
Hawaii Island	K34	9	29.2222	9	29.2222		Min sites called across individuals	6	4
Hawaii Island	K35	6	30.6667	6	30.6667
Hawaii Island	K36	6	11.6667	4	16.5
Hawaii Island	K39	9	26.8889	9	26.8889
Hawaii Island	K40	9	24.2222	9	24.2222
Hawaii Island	K41	9	49.8889	9	49.8889
Hawaii Island	K42	9	26.7778	9	26.7778
Hawaii Island	K45	9	53.4444	9	53.4444
Hawaii Island	K46	9	48	9	48
Maui Nui	M03	9	172.667	9	172.667
Maui Nui	M04	8	372.125	8	372.125
Maui Nui	M05	8	92.875	8	92.875
Maui Nui	M06	8	16.125	5	24.6
Maui Nui	M07	9	34.3333	6	50.1667
Maui Nui	M09	9	562.778	9	562.778
Maui Nui	M11	9	30.7778	7	39.2857
Maui Nui	M12	7	103.571	6	120.667
Maui Nui	M14	8	90.125	7	102.857
Maui Nui	M15	8	103.875	7	118.429
Maui Nui	M16	9	149.222	9	149.222
Maui Nui	M17	9	192.222	9	192.222
Maui Nui	M20	9	119.778	9	119.778
Maui Nui	M21	9	90.1111	9	90.1111
Maui Nui	M22	9	101.556	9	101.556
Maui Nui	M23	9	16.2222	9	16.2222
Maui Nui	M24	9	68.7778	9	68.7778
Maui Nui	M25	9	234.778	9	234.778
